# Supplementary material for: Gate-to-Gate Life Cycle Study and Techno-Economic Analysis of an Industrial Process for Producing Densified Polystyrene from Recycled Expanded Polystyrene
Source: Polymers (Basel). 2025 Dec 23;18(1):34. doi: 10.3390/polym18010034 (PMC12787432; doi:10.3390/polym18010034)
Supplement: Supplementary file 1 [file polymers-18-00034-s001.zip]

Archive with 1 entries (1 files):
- polymers-3992602-supplementary.pdf
